# Supplementary material for: Impact of SARS-CoV-2 infective exacerbation of chronic obstructive pulmonary disease on clinical outcomes in a prospective cohort study of hospitalised adults
Source: J R Soc Med. 2023 Jul 5;116(11):371–85. doi: 10.1177/01410768231184162 (PMC10686205; doi:10.1177/01410768231184162)
Supplement: sj-xlsx-3-jrs-10.1177_01410768231184162 - Supplemental material for Impact of SARS-CoV-2 infective exacerbation of chronic obstructive pulmonary disease on clinical outcomes in a prospective cohort study of hospitalised adults [file sj-xlsx-3-jrs-10.1177_01410768231184162.xlsx]

## Sheet: sheet 1
Supplementary Data 16: Patient characteristics and outcomes of individuals hospitalised with acute COPD exacerbations, divided by periods of different SARS-CoV-2 variant-of-concern dominance
Characteristic	Wildtype					Alpha	alpha	alpha	alpha	alpha	Delta	delta	delta	delta	delta	delta	Omicron	omicron	omicron	omicron	omicron	omicron	omicron
n (%)	Overall	Unvaccinated	1 dose	2 doses	p-value	Overall	Unvaccinated	1 dose	2 doses	p-value	Overall	Unvaccinated	1 dose	2 doses	3 doses	p-value	Overall	Unvaccinated	1 dose	2 doses	3 doses	4 doses	p-value
	N = 571	N = 567	N = 3	N = 1		N = 765	N = 204	N = 430	N = 131		N = 1,111	N = 118	N = 41	N = 895	N = 57		N = 808	N = 95	N = 20	N = 73	N = 524	N = 96
Exacerbation Type					>0.9					<0.001						0.021							0.072
Non-SARS-CoV-2 infective AECOPD	464 (81.3%)	460 (81.1%)	3 (100%)	1 (100%)		516 (67.5%)	123 (60.3%)	290 (67.4%)	103 (78.6%)		704 (63.4%)	70 (59.3%)	27 (65.9%)	571 (63.8%)	36 (63.2%)		413 (51.1%)	41 (43.2%)	9 (45.0%)	33 (45.2%)	275 (52.5%)	55 (57.3%)
SARS-CoV-2 AECOPD	12 (2.1%)	12 (2.1%)	0 (0%)	0 (0%)		75 (9.8%)	42 (20.6%)	31 (7.2%)	2 (1.5%)		142 (12.8%)	23 (19.5%)	10 (24.4%)	104 (11.6%)	5 (8.8%)		225 (27.8%)	31 (32.6%)	9 (45.0%)	29 (39.7%)	133 (25.4%)	23 (24.0%)
NICOPD	95 (16.6%)	95 (16.8%)	0 (0%)	0 (0%)		174 (22.7%)	39 (19.1%)	109 (25.3%)	26 (19.8%)		265 (23.9%)	25 (21.2%)	4 (9.8%)	220 (24.6%)	16 (28.1%)		170 (21.0%)	23 (24.2%)	2 (10.0%)	11 (15.1%)	116 (22.1%)	18 (18.8%)
Age at admission					0.7					<0.001						<0.001							<0.001
Median (IQR)	75 (65, 82)	75 (66, 82)	60 (57, 74)	71 (71, 71)		75 (67, 82)	70 (61, 78)	75 (69, 82)	81 (75, 85)		74 (66, 81)	68 (59, 77)	68 (62, 73)	75 (67, 81)	80 (72, 85)		75 (67, 82)	71 (60, 78)	63 (59, 71)	67 (61, 75)	76 (69, 83)	78 (72, 84)
Sex					0.15					0.056						0.2							<0.001
Male	269 (47.1%)	268 (47.3%)	0 (0%)	1 (100%)		432 (56.5%)	101 (49.5%)	251 (58.4%)	80 (61.1%)		563 (50.7%)	63 (53.4%)	21 (51.2%)	443 (49.5%)	36 (63.2%)		422 (52.2%)	50 (52.6%)	10 (50.0%)	20 (27.4%)	285 (54.4%)	57 (59.4%)
Female	302 (52.9%)	299 (52.7%)	3 (100%)	0 (0%)		333 (43.5%)	103 (50.5%)	179 (41.6%)	51 (38.9%)		548 (49.3%)	55 (46.6%)	20 (48.8%)	452 (50.5%)	21 (36.8%)		386 (47.8%)	45 (47.4%)	10 (50.0%)	53 (72.6%)	239 (45.6%)	39 (40.6%)
Ethnicity					>0.9					0.5						0.13							<0.001
White British	499 (87.4%)	495 (87.3%)	3 (100%)	1 (100%)		660 (86.3%)	178 (87.3%)	368 (85.6%)	114 (87.0%)		927 (83.4%)	92 (78.0%)	33 (80.5%)	755 (84.4%)	47 (82.5%)		659 (81.6%)	74 (77.9%)	14 (70.0%)	56 (76.7%)	433 (82.6%)	82 (85.4%)
White other	5 (0.9%)	5 (0.9%)	0 (0%)	0 (0%)		21 (2.7%)	9 (4.4%)	10 (2.3%)	2 (1.5%)		18 (1.6%)	1 (0.8%)	1 (2.4%)	15 (1.7%)	1 (1.8%)		25 (3.1%)	6 (6.3%)	0 (0%)	2 (2.7%)	15 (2.9%)	2 (2.1%)
Mixed origin	2 (0.4%)	2 (0.4%)	0 (0%)	0 (0%)		4 (0.5%)	0 (0%)	3 (0.7%)	1 (0.8%)		4 (0.4%)	2 (1.7%)	0 (0%)	2 (0.2%)	0 (0%)		9 (1.1%)	2 (2.1%)	2 (10%)	2 (2.7%)	2 (0.4%)	1 (1.0%)
Black	4 (0.7%)	4 (0.7%)	0 (0%)	0 (0%)		10 (1.3%)	4 (2.0%)	5 (1.2%)	1 (0.8%)		10 (0.9%)	4 (3.4%)	0 (0%)	6 (0.7%)	0 (0%)		3 (0.4%)	0 (0%)	1 (5.0%)	0 (0%)	2 (0.4%)	0 (0%)
Asian	2 (0.4%)	2 (0.4%)	0 (0%)	0 (0%)		8 (1.0%)	3 (1.5%)	3 (0.7%)	2 (1.5%)		9 (0.8%)	2 (1.7%)	0 (0%)	6 (0.7%)	1 (1.8%)		5 (0.6%)	0 (0%)	0 (0%)	2 (2.7%)	3 (0.6%)	0 (0%)
Other	5 (0.9%)	5 (0.9%)	0 (0%)	0 (0%)		3 (0.4%)	0 (0%)	2 (0.5%)	1 (0.8%)		5 (0.5%)	1 (0.8%)	1 (2.4%)	3 (0.3%)	0 (0%)		1 (0.1%)	0 (0%)	0 (0%)	1 (1.4%)	0 (0%)	0 (0%)
Unknown	54 (9.5%)	54 (9.5%)	0 (0%)	0 (0%)		59 (7.7%)	10 (4.9%)	39 (9.1%)	10 (7.6%)		138 (12.4%)	16 (13.6%)	6 (14.6%)	108 (12.1%)	8 (14.0%)		106 (13.1%)	13 (13.7%)	3 (15.0%)	10 (13.7%)	69 (13.2%)	11 (11.5%)
Care home resident					0.7					0.6						0.3							0.2
No	478 (83.7%)	475 (83.8%)	2 (66.7%)	1 (100%)		695 (90.8%)	187 (91.7%)	387 (90.0%)	121 (92.4%)		723 (65.4%)	64 (53.4%)	26 (63.3%)	607 (68.4%)	26 (45.7%)		734 (90.9%)	88 (92.6%)	20 (100%)	62 (85.4%)	476 (90.8%)	88 (91.7%)
Yes	93 (16.3%)	92 (16.2%)	1 (33.3%)	0 (0%)		70 (9.2%)	17 (8.3%)	43 (10.0%)	10 (7.6%)		39 (3.5%)	6 (5.2%)	1 (2.4%)	29 (3.2%)	3 (5.3%)		35 (4.3%)	2 (2.1%)	0 (0%)	2 (2.7%)	23 (4.4%)	8 (8.3%)
Unknown	0 (0%)	0 (0%)	0 (0%)	0 (0%)		0 (0%)	0 (0%)	0 (0%)	0 (0%)		349 (30.1%)	48 (41.4%)	14 (34.3%)	259 (29.4%)	28 (49.0%)		39 (4.8%)	5 (5.3%)	0 (0%)	9 (11.9%)	25 (4.8%)	0 (0%)
Smoking status					0.5					0.008						0.001							<0.001
Non-smoker	130 (22.8%)	130 (22.9%)	0 (0%)	0 (0%)		73 (9.5%)	25 (12.3%)	36 (8.4%)	12 (9.2%)		85 (7.7%)	11 (9.3%)	3 (7.3%)	71 (7.9%)	0 (0%)		128 (15.8%)	27 (28.4%)	3 (15.0%)	11 (15.1%)	67 (12.8%)	20 (20.8%)
Current smoker	163 (28.5%)	161 (28.4%)	1 (33.3%)	1 (100%)		134 (17.5%)	50 (24.5%)	66 (15.3%)	18 (13.7%)		246 (22.1%)	35 (29.7%)	17 (41.5%)	185 (20.7%)	9 (15.8%)		162 (20.0%)	32 (33.7%)	6 (30.0%)	23 (31.5%)	91 (17.4%)	10 (10.4%)
Ex-smoker	278 (48.7%)	276 (48.7%)	2 (66.7%)	0 (0%)		558 (72.9%)	129 (63.2%)	328 (76.3%)	101 (77.1%)		780 (70.2%)	72 (61.0%)	21 (51.2%)	639 (71.4%)	48 (84.2%)		518 (64.1%)	36 (37.9%)	11 (55.0%)	39 (53.4%)	366 (69.8%)	66 (68.8%)
Pneumococcal Vaccine†					0.8					<0.001						<0.001							<0.001
Received PPV23	281 (49.2%)	280 (49.4%)	1 (33.3%)	0 (0%)		532 (69.5%)	117 (57.4%)	318 (74.0%)	97 (74.0%)		847 (76.2%)	35 (29.7%)	22 (53.7%)	738 (82.5%)	52 (91.2%)		488 (60.4%)	14 (14.7%)	7 (35.0%)	35 (47.9%)	355 (67.7%)	77 (80.2%)
Received PCV13	0 (0%)	0 (0%)	0 (0%)	0 (0%)		0 (0%)	0 (0%)	0 (0%)	0 (0%)		0 (0%)	0 (0%)	0 (0%)	0 (0%)	0 (0%)		3 (0.4%)	0 (0%)	0 (0%)	0 (0%)	2 (0.4%)	1 (1.0%)
Not received	259 (45.4%)	256 (45.1%)	2 (66.7%)	1 (100%)		198 (25.9%)	65 (31.9%)	105 (24.4%)	28 (21.4%)		201 (18.1%)	41 (34.7%)	18 (43.9%)	138 (15.4%)	4 (7.0%)		268 (33%)	36 (37.9%)	13 (65.0%)	37 (50.7%)	164 (31.3%)	18 (18.8%)
Unknown	31 (5.4%)	31 (5.5%)	0 (0%)	0 (0%)		35 (4.6%)	22 (10.8%)	7 (1.6%)	6 (4.6%)		63 (5.7%)	42 (35.6%)	1 (2.4%)	19 (2.1%)	1 (1.8%)		49 (6.1%)	45 (47.4%)	0 (0%)	1 (1.4%)	3 (0.6%)	0 (0%)
Influenza Vaccine†					0.8					<0.001						<0.001							<0.001
Received	268 (46.9%)	267 (47.1%)	1 (33.3%)	0 (0%)		538 (70.3%)	108 (52.9%)	325 (75.6%)	105 (80.2%)		768 (69.1%)	22 (18.6%)	17 (41.5%)	678 (75.8%)	51 (89.5%)		592 (73.3%)	8 (8.4%)	6 (30.0%)	29 (39.7%)	459 (87.6%)	90 (93.8%)
Not received	274 (48.0%)	271 (47.8%)	2 (66.7%)	1 (100%)		197 (25.8%)	74 (36.3%)	99 (23.0%)	24 (18.3%)		294 (26.5%)	55 (46.6%)	23 (56.1%)	210 (23.5%)	6 (10.5%)		169 (20.9%)	42 (44.2%)	14 (70.0%)	43 (58.9%)	64 (12.2%)	6 (6.2%)
Unknown	29 (5.1%)	29 (5.1%)	0 (0%)	0 (0%)		30 (3.9%)	22 (10.8%)	6 (1.4%)	2 (1.5%)		49 (4.4%)	41 (34.7%)	1 (2.4%)	7 (0.8%)	0 (0%)		47 (5.8%)	45 (47.4%)	0 (0%)	1 (1.4%)	1 (0.2%)	0 (0%)
Charlson comorbidity index					0.2					<0.001						<0.001							<0.001
Not severe (<5)	201 (35.2%)	198 (34.9%)	2 (66.7%)	1 (100%)		257 (33.6%)	104 (51.0%)	130 (30.2%)	23 (17.6%)		429 (38.6%)	65 (55.1%)	21 (51.2%)	336 (37.5%)	7 (12.3%)		294 (36.4%)	55 (57.9%)	12 (60.0%)	37 (50.7%)	171 (32.6%)	19 (19.8%)
Severe (≥5)	370 (64.8%)	369 (65.1%)	1 (33.3%)	0 (0%)		508 (66.4%)	100 (49.0%)	300 (69.8%)	108 (82.4%)		682 (61.4%)	53 (44.9%)	20 (48.8%)	559 (62.5%)	50 (87.7%)		514 (63.6%)	40 (42.1%)	8 (40.0%)	36 (49.3%)	353 (67.4%)	77 (80.2%)
Rockwood frailty score					0.081					<0.001						0.009							0.2
Rockwood <5	254 (44.5%)	250 (44.1%)	3 (100%)	1 (100%)		272 (35.6%)	95 (46.6%)	143 (33.3%)	34 (26.0%)		426 (38.6%)	58 (49.2%)	22 (53.7%)	325 (36.3%)	21 (36.8%)		242 (30.0%)	31 (32.6%)	7 (35.0%)	26 (35.6%)	158 (30.2%)	20 (20.8%)
Rockwood ≥5	317 (55.5%)	317 (55.9%)	0 (0%)	0 (0%)		493 (64.4%)	109 (53.4%)	287 (66.7%)	97 (74.0%)		685 (61.4%)	60 (50.8%)	19 (46.3%)	570 (63.7%)	36 (63.2%)		566 (70.0%)	64 (67.4%)	13 (65.0%)	47 (64.4%)	366 (69.8%)	76 (79.2%)
CURB-65 score					0.6					<0.001						0.001							<0.001
0 (Low risk)	101 (17.7%)	99 (17.5%)	2 (66.7%)	0 (0%)		112 (14.6%)	56 (27.5%)	49 (11.4%)	7 (5.3%)		164 (14.8%)	32 (27.1%)	9 (22.0%)	121 (13.5%)	2 (3.5%)		130 (16.1%)	23 (24.2%)	8 (40.0%)	23 (31.5%)	67 (12.8%)	9 (9.4%)
1 (Low risk)	290 (50.8%)	288 (50.8%)	1 (33.3%)	1 (100%)		409 (53.5%)	94 (46.1%)	238 (55.3%)	77 (58.8%)		613 (55.2%)	54 (45.8%)	23 (56.1%)	504 (56.3%)	32 (56.1%)		453 (56.1%)	54 (56.8%)	10 (50.0%)	31 (42.5%)	296 (56.5%)	62 (64.6%)
2 (Intermediate risk)	150 (26.3%)	150 (26.5%)	0 (0%)	0 (0%)		208 (27.2%)	46 (22.5%)	120 (27.9%)	42 (32.1%)		280 (25.2%)	26 (22.0%)	7 (17.1%)	224 (25.0%)	23 (40.4%)		186 (23.0%)	15 (15.8%)	2 (10.0%)	16 (21.9%)	136 (26.0%)	17 (17.7%)
3 (High risk)	27 (4.7%)	27 (4.8%)	0 (0%)	0 (0%)		35 (4.6%)	8 (3.9%)	22 (5.1%)	5 (3.8%)		50 (4.5%)	6 (5.1%)	2 (4.9%)	42 (4.7%)	0 (0%)		38 (4.7%)	2 (2.1%)	0 (0%)	3 (4.1%)	25 (4.8%)	8 (8.3%)
4 (High risk)	3 (0.5%)	3 (0.5%)	0 (0%)	0 (0%)		1 (0.1%)	0 (0%)	1 (0.2%)	0 (0%)		4 (0.4%)	0 (0%)	0 (0%)	4 (0.4%)	0 (0%)		1 (0.1%)	1 (1.1%)	0 (0%)	0 (0%)	0 (0%)	0 (0%)
Asthma					0.9					0.7						0.052							0.2
No	531 (93.0%)	527 (92.9%)	3 (100%)	1 (100%)		689 (90.1%)	181 (88.7%)	391 (90.9%)	117 (89.3%)		1,015 (91.4%)	105 (89.0%)	33 (80.5%)	825 (92.2%)	52 (91.2%)		772 (95.5%)	94 (98.9%)	19 (95.0%)	68 (93.2%)	502 (95.8%)	89 (92.7%)
Yes	40 (7.0%)	40 (7.1%)	0 (0%)	0 (0%)		76 (9.9%)	23 (11.3%)	39 (9.1%)	14 (10.7%)		96 (8.6%)	13 (11.0%)	8 (19.5%)	70 (7.8%)	5 (8.8%)		36 (4.5%)	1 (1.1%)	1 (5.0%)	5 (6.8%)	22 (4.2%)	7 (7.3%)
Bronchiectasis					0.9					0.5						0.8							0.7
No	536 (93.9%)	532 (93.8%)	3 (100%)	1 (100%)		720 (94.1%)	190 (93.1%)	404 (94.0%)	126 (96.2%)		1,046 (94.1%)	113 (95.8%)	38 (96.7%)	842 (94.1%)	53 (93.0%)		744 (92.1%)	89 (93.7%)	18 (90.0%)	70 (95.9%)	479 (91.4%)	88 (91.7%)
Yes	35 (6.1%)	35 (6.2%)	0 (0%)	0 (0%)		45 (5.9%)	14 (6.9%)	26 (6.0%)	5 (3.8%)		65 (5.9%)	5 (4.2%)	3 (7.3%)	53 (5.9%)	4 (7.0%)		64 (7.9%)	6 (6.3%)	2 (10.0%)	3 (4.1%)	45 (8.6%)	8 (8.3%)
IHD					0.6					0.076						0.7							0.8
No	456 (79.9%)	452 (79.7%)	3 (100%)	1 (100%)		616 (80.5%)	174 (85.3%)	343 (79.8%)	99 (75.6%)		927 (83.4%)	100 (84.7%)	33 (80.5%)	749 (83.7%)	45 (78.9%)		663 (82.1%)	77 (81.1%)	18 (90.0%)	60 (82.2%)	427 (81.5%)	81 (84.4%)
Yes	115 (20.1%)	115 (20.3%)	0 (0%)	0 (0%)		149 (19.5%)	30 (14.7%)	87 (20.2%)	32 (24.4%)		184 (16.6%)	18 (15.3%)	8 (19.5%)	146 (16.3%)	12 (21.1%)		145 (17.9%)	18 (18.9%)	2 (10.0%)	13 (17.8%)	97 (18.5%)	15 (15.6%)
Hypertension*					0.8					>0.9						0.6							0.6
No	415 (72.7%)	412 (72.7%)	2 (66.7%)	1 (100%)		644 (84.2%)	172 (84.3%)	362 (84.2%)	110 (84.0%)		967 (87.0%)	105 (89.0%)	38 (92.7%)	774 (86.5%)	50 (87.7%)		703 (87.0%)	83 (87.4%)	19 (95.0%)	61 (83.6%)	454 (86.6%)	86 (89.6%)
Yes	156 (27.3%)	155 (27.3%)	1 (33.3%)	0 (0%)		121 (15.8%)	32 (15.7%)	68 (15.8%)	21 (16.0%)		144 (13.0%)	13 (11.0%)	3 (7.3%)	121 (13.5%)	7 (12.3%)		105 (13.0%)	12 (12.6%)	1 (5.0%)	12 (16.4%)	70 (13.4%)	10 (10.4%)
Congestive cardiac failure					0.6					0.6						0.2							0.3
No	467 (81.8%)	463 (81.7%)	3 (100%)	1 (100%)		626 (81.8%)	168 (82.4%)	347 (80.7%)	111 (84.7%)		918 (82.6%)	92 (78.0%)	36 (87.8%)	747 (83.5%)	43 (75.4%)		646 (80.0%)	79 (83.2%)	13 (65.0%)	55 (75.3%)	424 (80.9%)	75 (78.1%)
Yes	104 (18.2%)	104 (18.3%)	0 (0%)	0 (0%)		139 (18.2%)	36 (17.6%)	83 (19.3%)	20 (15.3%)		193 (17.4%)	26 (22.0%)	5 (12.2%)	148 (16.5%)	14 (24.6%)		162 (20.0%)	16 (16.8%)	7 (35.0%)	18 (24.7%)	100 (19.1%)	21 (21.9%)
Immunodefiency					0.048					<0.001						0.026							0.6
No	546 (95.6%)	543 (95.8%)	2 (66.7%)	1 (100%)		616 (80.5%)	187 (91.7%)	333 (77.4%)	96 (73.3%)		823 (74.1%)	101 (85.6%)	29 (70.7%)	652 (72.8%)	41 (71.9%)		682 (84.4%)	80 (84.2%)	16 (80.0%)	62 (84.9%)	448 (85.5%)	76 (79.2%)
Yes	25 (4.4%)	24 (4.2%)	1 (33.3%)	0 (0%)		149 (19.5%)	17 (8.3%)	97 (22.6%)	35 (26.7%)		288 (25.9%)	17 (14.4%)	12 (29.3%)	243 (27.2%)	16 (28.1%)		126 (15.6%)	15 (15.8%)	4 (20.0%)	11 (15.1%)	76 (14.5%)	20 (20.8%)
Diabetes mellitus					0.9					0.5						0.8							0.086
No	447 (78.3%)	443 (78.1%)	3 (100%)	1 (100%)		565 (73.9%)	144 (70.6%)	318 (74.0%)	103 (78.6%)		882 (79.4%)	96 (81.4%)	31 (75.6%)	707 (79.0%)	48 (84.2%)		623 (77.1%)	86 (90.5%)	17 (85.0%)	56 (76.7%)	396 (75.6%)	68 (70.8%)
Type 1	5 (0.9%)	5 (0.9%)	0 (0%)	0 (0%)		7 (0.9%)	1 (0.5%)	5 (1.2%)	1 (0.8%)		13 (1.2%)	2 (1.7%)	0 (0%)	11 (1.2%)	0 (0%)		6 (0.7%)	0 (0%)	0 (0%)	1 (1.4%)	4 (0.8%)	1 (1.0%)
Type 2	119 (20.8%)	119 (21.0%)	0 (0%)	0 (0%)		193 (25.2%)	59 (28.9%)	107 (24.9%)	27 (20.6%)		216 (19.4%)	20 (16.9%)	10 (24.4%)	177 (19.8%)	9 (15.8%)		179 (22.2%)	9 (9.5%)	3 (15.0%)	16 (21.9%)	124 (23.7%)	27 (28.1%)
CKD**					>0.9					0.1						0.5							0.025
No	409 (71.6%)	406 (71.6%)	2 (66.7%)	1 (100%)		547 (71.5%)	155 (76.0%)	300 (69.8%)	92 (70.2%)		845 (76.1%)	96 (81.4%)	34 (82.9%)	675 (75.4%)	40 (70.2%)		621 (76.9%)	81 (85.3%)	19 (95.0%)	61 (83.6%)	392 (74.8%)	68 (70.8%)
Mild	123 (21.5%)	122 (21.5%)	1 (33.3%)	0 (0%)		173 (22.6%)	33 (16.2%)	107 (24.9%)	33 (25.2%)		235 (21.2%)	18 (15.3%)	6 (14.6%)	196 (21.9%)	15 (26.3%)		168 (20.8%)	10 (10.5%)	1 (5.0%)	11 (15.1%)	119 (22.7%)	27 (28.1%)
Moderate/Severe	39 (6.8%)	39 (6.9%)	0 (0%)	0 (0%)		45 (5.9%)	16 (7.8%)	23 (5.3%)	6 (4.6%)		31 (2.8%)	4 (3.4%)	1 (2.4%)	24 (2.7%)	2 (3.5%)		19 (2.4%)	4 (4.2%)	0 (0%)	1 (1.4%)	13 (2.5%)	1 (1.0%)
Dementia					0.2					0.13						0.3							0.3
No	533 (93.3%)	530 (93.5%)	2 (66.7%)	1 (100%)		715 (93.5%)	195 (95.6%)	395 (92.9%)	125 (95.4%)		1,042 (93.8%)	114 (96.6%)	40 (97.6%)	836 (93.4%)	52 (91.2%)		758 (93.8%)	89 (93.7%)	19 (95.0%)	72 (98.6%)	486 (92.7%)	92 (95.8%)
Yes	38 (6.7%)	37 (6.5%)	1 (33.3%)	0 (0%)		50 (6.5%)	9 (4.4%)	35 (8.1%)	6 (4.6%)		69 (6.2%)	4 (3.4%)	1 (2.4%)	59 (6.6%)	5 (8.8%)		50 (6.2%)	6 (6.3%)	1 (5.0%)	1 (1.4%)	38 (7.3%)	4 (4.2%)
Cognitive impairment					0.9					0.4						0.14							0.1
No	538 (94.2%)	534 (94.2%)	3 (100%)	1 (100%)		724 (95%)	190 (93%)	411 (96%)	123 (94%)		1,056 (95.0%)	112 (94.9%)	36 (87.8%)	855 (95.5%)	53 (93.0%)		775 (95.9%)	91 (95.8%)	17 (85.0%)	72 (98.6%)	502 (95.8%)	93 (96.9%)
Yes	33 (5.8%)	33 (5.8%)	0 (0%)	0 (0%)		41 (5.4%)	14 (6.9%)	19 (4.4%)	8 (6.1%)		55 (5.0%)	6 (5.1%)	5 (12.2%)	40 (4.5%)	4 (7.0%)		33 (4.1%)	4 (4.2%)	3 (15.0%)	1 (1.4%)	22 (4.2%)	3 (3.1%)
CVA					0.3					0.7						0.045							0.079
No	524 (91.8%)	521 (91.9%)	2 (66.7%)	1 (100%)		691 (90%)	186 (91%)	389 (90%)	116 (89%)		1,035 (93.2%)	116 (98.3%)	39 (95.1%)	830 (92.7%)	50 (87.7%)		747 (92.5%)	91 (95.8%)	19 (95.0%)	62 (84.9%)	484 (92.4%)	91 (94.8%)
Yes	47 (8.2%)	46 (8.1%)	1 (33.3%)	0 (0%)		74 (9.7%)	18 (8.8%)	41 (9.5%)	15 (11%)		76 (6.8%)	2 (1.7%)	2 (4.9%)	65 (7.3%)	7 (12.3%)		61 (7.5%)	4 (4.2%)	1 (5.0%)	11 (15.1%)	40 (7.6%)	5 (5.2%)
TIA					0.9					0.3						0.8							0.2
No	532 (93.2%)	528 (93.1%)	3 (100%)	1 (100%)		724 (94.6%)	197 (96.6%)	405 (94.2%)	122 (93.1%)		1,056 (95.0%)	113 (95.8%)	40 (97.6%)	850 (95.0%)	53 (93.0%)		765 (94.7%)	94 (98.9%)	18 (90.0%)	69 (94.5%)	496 (94.7%)	88 (91.7%)
Yes	39 (6.8%)	39 (6.9%)	0 (0%)	0 (0%)		41 (5.4%)	7 (3.4%)	25 (5.8%)	9 (6.9%)		55 (5.0%)	5 (4.2%)	1 (2.4%)	45 (5.0%)	4 (7.0%)		43 (5.3%)	1 (1.1%)	2 (10.0%)	4 (5.5%)	28 (5.3%)	8 (8.3%)
Solid organ cancer					0.8					0.001						0.4							0.4
No	517 (90.5%)	513 (90.5%)	3 (100%)	1 (100%)		701 (91.6%)	199 (97.5%)	387 (90.5%)	115 (87.8%)		985 (88.7%)	106 (89.8%)	33 (80.5%)	796 (88.9%)	50 (87.7%)		720 (89.1%)	87 (91.6%)	17 (85.0%)	68 (93.2%)	460 (87.8%)	88 (91.7%)
Yes	54 (9.5%)	54 (9.5%)	0 (0%)	0 (0%)		64 (8.4%)	5 (2.5%)	43 (9.5%)	16 (12.2%)		126 (11.3%)	12 (10.2%)	8 (19.5%)	99 (11.1%)	7 (12.3%)		88 (10.9%)	8 (8.4%)	3 (15.0%)	5 (6.8%)	64 (12.2%)	8 (8.3%)
Leukaemia					>0.9					>0.9						0.5							0.6
No	565 (98.9%)	561 (98.9%)	3 (100%)	1 (100%)		759 (99.2%)	202 (99.0%)	427 (99.3%)	130 (99.2%)		1,105 (99.5%)	118 (100%)	41 (100%)	890 (99.4%)	56 (98.2%)		801 (99.1%)	94 (98.9%)	20 (100%)	73 (100%)	520 (99.2%)	94 (97.9%)
Yes	6 (1.1%)	6 (1.1%)	0 (0%)	0 (0%)		6 (0.8%)	2 (1.0%)	3 (0.7%)	1 (0.8%)		6 (0.5%)	0 (0%)	0 (0%)	5 (0.6%)	1 (1.8%)		7 (0.9%)	1 (1.1%)	0 (0%)	0 (0%)	4 (0.8%)	2 (2.1%)
Lymphoma					>0.9					0.019						0.057							0.005
No	558 (97.7%)	554 (97.7%)	3 (100%)	1 (100%)		752 (98.3%)	202 (99.0%)	425 (98.8%)	125 (95.4%)		1,096 (98.6%)	118 (100%)	39 (95.1%)	884 (98.8%)	55 (96.5%)		804 (99.5%)	95 (100%)	19 (95.0%)	73 (100%)	523 (99.8%)	94 (97.9%)
Yes	13 (2.3%)	13 (2.3%)	0 (0%)	0 (0%)		13 (1.7%)	2 (1.0%)	5 (1.2%)	6 (4.6%)		15 (1.4%)	0 (0%)	2 (4.9%)	11 (1.2%)	2 (3.5%)		4 (0.5%)	0 (0%)	1 (5.0%)	0 (0%)	1 (0.2%)	2 (2.1%)
Taking inhaled corticosteroids					0.8					>0.9						0.3							0.083
No	185 (32.4%)	184 (32.5%)	1 (33.3%)	0 (0%)		378 (49.4%)	100 (49.0%)	212 (49.3%)	66 (50.4%)		457 (41.2%)	41 (34.7%)	20 (51.3%)	374 (41.8%)	22 (38.6%)		292 (36.4%)	41 (43.6%)	3 (15.0%)	32 (43.8%)	182 (35.1%)	34 (35.4%)
Yes	386 (67.6%)	383 (67.5%)	2 (66.7%)	1 (100%)		387 (50.6%)	104 (51.0%)	218 (50.7%)	65 (49.6%)		652 (58.8%)	77 (65.3%)	19 (48.7%)	521 (58.2%)	35 (61.4%)		510 (63.6%)	53 (56.4%)	17 (85.0%)	41 (56.2%)	337 (64.9%)	62 (64.6%)
30-day mortality					0.8					0.6						0.093							0.2
Survived	519 (90.9%)	515 (90.8%)	3 (100%)	1 (100%)		682 (89.2%)	179 (87.7%)	388 (90.2%)	115 (87.8%)		993 (89.4%)	101 (85.6%)	33 (80.5%)	806 (90.1%)	53 (93.0%)		733 (90.7%)	84 (88.4%)	17 (85.0%)	69 (94.5%)	471 (89.9%)	92 (95.8%)
Died	52 (9.1%)	52 (9.2%)	0 (0%)	0 (0%)		83 (10.8%)	25 (12.3%)	42 (9.8%)	16 (12.2%)		118 (10.6%)	17 (14.4%)	8 (19.5%)	89 (9.9%)	4 (7.0%)		75 (9.3%)	11 (11.6%)	3 (15.0%)	4 (5.5%)	53 (10.1%)	4 (4.2%)
Length of hospital stay					0.032					0.2						0.5							0.3
Median (IQR)	5 (2, 10)	5 (2, 10)	0 (0, 1)	1 (1, 1)		5 (2, 10)	5 (1, 9)	5 (2, 10)	6 (2, 12)		5 (2, 10)	5 (2, 10)	4 (2, 7)	5 (2, 10)	4 (1, 10)		5 (2, 11)	6 (2, 12)	6 (2, 12)	4 (2, 12)	5 (2, 11)	4 (2, 7)
Ventilatory support					0.8					0.6						0.027							0.5
No	512 (89.7%)	508 (89.6%)	3 (100%)	1 (100%)		681 (89.0%)	180 (88.2%)	381 (88.6%)	120 (91.6%)		995 (89.6%)	97 (82.2%)	35 (85.4%)	810 (90.5%)	53 (93.0%)		707 (87.5%)	84 (88.4%)	16 (80.0%)	61 (83.6%)	458 (87.4%)	88 (91.7%)
Yes	59 (10.3%)	59 (10.4%)	0 (0%)	0 (0%)		84 (11.0%)	24 (11.8%)	49 (11.4%)	11 (8.4%)		116 (10.4%)	21 (17.8%)	6 (14.6%)	85 (9.5%)	4 (7.0%)		101 (12.5%)	11 (11.6%)	4 (20.0%)	12 (16.4%)	66 (12.6%)	8 (8.3%)
						n (%); Median (IQR)	n (%); Median (IQR)	n (%); Median (IQR)	n (%); Median (IQR)	n (%); Median (IQR)	n (%); Median (IQR)	n (%); Median (IQR)	n (%); Median (IQR)	n (%); Median (IQR)	n (%); Median (IQR)	n (%); Median (IQR)	n (%); Median (IQR)	n (%); Median (IQR)	n (%); Median (IQR)	n (%); Median (IQR)	n (%); Median (IQR)	n (%); Median (IQR)	n (%); Median (IQR)
p-values represent the results of Pearson's Chi-squared test or Kruskal-Wallis rank sum test						Pearson's Chi-squared test; Kruskal-Wallis rank sum test	Pearson's Chi-squared test; Kruskal-Wallis rank sum test	Pearson's Chi-squared test; Kruskal-Wallis rank sum test	Pearson's Chi-squared test; Kruskal-Wallis rank sum test	Pearson's Chi-squared test; Kruskal-Wallis rank sum test	Pearson's Chi-squared test; Kruskal-Wallis rank sum test	Pearson's Chi-squared test; Kruskal-Wallis rank sum test	Pearson's Chi-squared test; Kruskal-Wallis rank sum test	Pearson's Chi-squared test; Kruskal-Wallis rank sum test	Pearson's Chi-squared test; Kruskal-Wallis rank sum test	Pearson's Chi-squared test; Kruskal-Wallis rank sum test	Pearson's Chi-squared test; Kruskal-Wallis rank sum test	Pearson's Chi-squared test; Kruskal-Wallis rank sum test	Pearson's Chi-squared test; Kruskal-Wallis rank sum test	Pearson's Chi-squared test; Kruskal-Wallis rank sum test	Pearson's Chi-squared test; Kruskal-Wallis rank sum test	Pearson's Chi-squared test; Kruskal-Wallis rank sum test	Pearson's Chi-squared test; Kruskal-Wallis rank sum test
2 individuals were excluded from this table because their vaccination status was unknown.
AECOPD, acute exacerbation of chronic obstructive pulmonary disease; PPV23, 23-valent pneumococcal polysaccharide vaccine; PCV13, 13-valent pneumococcal conjugate vaccine; IHD, ischaemic heart disease; CKD, chronic kidney disease; CVA, cerebrovascular accident; TIA, transient ischaemic attack; IQR, interquartile range; NICOPD, non-infective COPD exacerbation
*Hypertension was only included if causing other cardiac complications.
**Chronic kidney disease (CKD) was classified as mild if stage 1-3; moderate/severe if stage 4-5, end-stage renal failure or there was dialysis dependence.
†In the UK, patients aged ≥65 years are eligible for Pneumococcal vaccination (PneumoVax®, PPV23) once, and annual influenza vaccine.
